# Supplementary material for: Prevalence of Chronic Hepatitis B Virus Infection in Sierra Leone, 1997–2022: A Systematic Review and Meta-Analysis
Source: Am J Trop Med Hyg. 2023 May 22;109(1):105–14. doi: 10.4269/ajtmh.22-0711 (PMC10323991; doi:10.4269/ajtmh.22-0711)
Supplement: Supplementary file 2 [file tpmd220711.SD2.xlsx]

## Sheet: Sheet1
First author	Publication	Setting	Study design	Population	Sample size	Male	Female	Age	Overall HBsAg prevalence	Method	Quality score
Breakwell et al. [16]	2022	Countrywide	Cross-sectional	Community	5690	N/A	N/A	4 months to ≥18	3.9	RDT	9
Yendewa et al. [17]	2022	Western	Cross-sectional	HIV	174	78	77	15 to 75	15.5	ELISA	8
Ghazzawi et al. [18]	2022	Western	Cross-sectional	Pregnant women	394	0	394	16 to 44	7.9	ELISA	9
Wang et al. [19]	2021	Western	Cross-sectional	Febrile patients	142	64	74	2 to 44	8.5	ELISA	6
Bangura et al. [20]	2021	Eastern	Cross-sectional	Healthcare workers	632	328	304	Median 32 years	10.3	ICA	9
Yendewa et al. [21]	2020	Northern	Cross-sectional	HIV	183	79	72	2 to 9	10.8	CLIA	5
Mafopa et al. [22]	2020	Western	Cross-sectional	Healthcare workers, Ebola survivor	149	71	112	2 to 71	30.9	ELISA	8
Lawrence et al. [23]	2020	Eastern	Cross-sectional	Blood donors and patients	3548	2592	956	≤5 to ≥18	10.9	RDT	7
Kachimanga et al. [24]	2020	Western	Cross-sectional	Medical students, healthcare workers	157	100	57	Median 26 years	10.2	ELISA	6
Tognon et al. [25]	2020	Countrywide	Cross-sectional	Blood donors	29713	22736	6851	14 to 93	10.8	RDT	9
Yendewa et al. [26]	2019	Western	Cross-sectional	HIV	211	73	138	16 to 64	21.7	CLIA	7
Yambasu et al. [27]	2019	Countrywide	Cross-sectional	Blood donors	16807	N/A	N/A	Median 27 years	9.7	RDT	7
Massaquoi et al. [28]	2018	Western	Cross-sectional	Healthcare workers	447	13426	3362	N/A	8.7	LFA/ICA	6
Ngegba et al. [29]	2018	Western	Cross-sectional	Blood donors	43163	124	301	18 to 55	15.2	RDT	5
Kangbai et al. [30]	2018	Southern	Cross-sectional	Young women	1500	37060	829	13 to 48	11.2	ICA	7
Qin et al. [31]	2018	Western	Cross-sectional	Healthcare workers	211	0	1500	18 to 59	10	ELISA	6
Ansumana et al. [32]	2018	Southern	Cross-sectional	Febrile patients	860	108	103	5 to 50	13.7	ELISA	7
Zoker et al. [33]	2017	Southern	Cross-sectional	Adults	308	330	530	15 to 50	21.4	N/A	5
Koroma et al. [34]	2013	Southern	Cross-sectional	Adolescents and young women	2218	N/A	N/A	5 to ≥18	47.5	RDT	5
Adesida et al. [35]	2010	Western	Cross-sectional	Adults	198	0	2218	N/A	21.7	RDT	4
Wurie et al. [36]	2005	Western	Cross-sectional	Pregnant women	302	102	96	16 to 40	6.2	ELISA	4
Torlesse et al. [37]	1997	Western	Cross-sectional	Pregnant women	179	0	302	N/A	11.3	ICA	5
